# Supplementary material for: Dimerization Drives Proper Folding of Human Alanine:Glyoxylate Aminotransferase But Is Dispensable for Peroxisomal Targeting
Source: J Pers Med. 2021 Apr 6;11(4):273. doi: 10.3390/jpm11040273 (PMC8067440; doi:10.3390/jpm11040273)
Supplement: Supplementary file 1 [file jpm-11-00273-s001.zip]

Archive with 5 entries (5 files):
- jpm-1155181 supplementary materials/jpm-1155181 supplementary.docx
- jpm-1155181 supplementary materials/Movie S1.mov
- jpm-1155181 supplementary materials/MovieS2.mov
- jpm-1155181 supplementary materials/MovieS3.mov
- jpm-1155181 supplementary materials/MovieS4.mov
